# Supplementary material for: The Effects of an Acute Strongman Competition on Electromyographic Responses of the Shoulder Girdle Complex
Source: Life (Basel). 2026 Mar 16;16(3):477. doi: 10.3390/life16030477 (PMC13028316; doi:10.3390/life16030477)
Supplement: Supplementary file 1 [file life-16-00477-s001.zip]

Archive with 1 entries (1 files):
- life-4127454-supplementary.pdf
